# Supplementary material for: Effect of Degradation in Small Intestinal Fluids on Mechanical Properties of Polycaprolactone and Poly-l-lactide-co-caprolactone
Source: Polymers (Basel). 2023 Jul 6;15(13):2964. doi: 10.3390/polym15132964 (PMC10347225; doi:10.3390/polym15132964)
Supplement: Supplementary file 1 [file polymers-15-02964-s001.zip]

Archive with 1 entries (1 files):
- polymers-2482773-supplementary.pdf
